# Supplementary material for: Analysis of rhodopsin G protein-coupled receptor orthologs reveals semiochemical peptides for parasite (Schistosoma mansoni) and host (Biomphalaria glabrata) interplay
Source: Sci Rep. 2022 May 17;12:8243. doi: 10.1038/s41598-022-11996-x (PMC9114394; doi:10.1038/s41598-022-11996-x)
Supplement: Supplementary file 2 — Supplementary Information 2. [file 41598_2022_11996_MOESM2_ESM.xlsx]

## Sheet: S2a
S. mansoni GPCR	B. glabrataGPCR	E-value	%Identity	%Gaps
Smp_140620	BGLB028445	2.78e-50	26.812	3
Smp_131980	BGLB002561	2.88e-42	30.458	2
Smp_173010	BGLB013427	2.67e-23	48.485	3
Smp_007070	BGLB003586	2.69e-60	31.236	2
Smp_126730	BGLB013877	9.83e-37	34.46	4.92
Smp_180030	BGLB032600	4.18e-20	24.893	2.1
Smp_203500	BGLB004467	2.08e-44	30.063	1.8
Smp_049330	BGLB001538	1.44e-59	36.774	1.6

## Sheet: S2b
GPCR	Sequence	Description
BGLB028445	MNNKVEDEKSSMTEKIILIIMLSLFSVVGSVGNGMVIFVFQRIRDKSTAQIFIITMAVIDLFTCMVIIPFTMVVEYTDFKIKYDFFCKLYHFFITSKVPLSAFIMVAIAFDRYFCICHPLKRIMTVRRVKVIIMFLSFLACTLGVITSLFYSVYHYVERIDTERIDSLLGTNFTAQSRANLDKLNVVKSRSDDGKGTSVENYYTERERIINAISEHNATFNGSFPMVFEVVDVGTCDPSAVIVGTALLEAYRPIHIAVWPVCLITVVILYMIIYRFMCLRRSKKLRQKLLMCSYVSRDGTYENTRLVSGEGDKKKTNCKKSNISTSSIVGSLPTSISGYEIGSSSIVLKTASSCQNAETLLLPEPNSDFEKHGHNLLVETAPKNKISFSPIPIATAVTP…	SK receptor
BGLB002561	MANLTVLEANATGDNKTNSTACWNDYCMDEEAYFDSLADYIQPKHYEWVFVVVYLITFVVGLVGNALVCFAVCRNPNMRTVTNVFIVNLAVGDFLVILFCLPPTLLHDVTETWFLGSITCKAVLFLQPTSVSVSVLTLSAISVERWWAICYPLRFKSTLPRARKIIVVIWTVACLSALPELIVAETFPYGFPKPFKSIYLTVCRPSWDTTNQGIYHIIVTVVFYLIPMILMAFTYSHIATVLWKHEIPGDVVGTKTQGRKPMLDGNKNTQEDQILSRRKAARMLIAIVIMFAICYLPVHIQNVIRYFGVIDTKHSTEGDAHIVYALISHWLPYFNSAVNPVIYNFMSAKFRKEFKAACFCCFYGLRSRPFRARRDHTFTMTFSNSNYSNCHTEEVTMASI	orexin receptor type 2-like
BGLB013427	MEQNQSLNGTISQEAIENCSTLTLIVSNATKQGLRDFNARYGELHGYIAVSVCLFGVLSNIANITVLTRKNMASSTNTILLWLAVCDLFKMLDYLLFATHFYVMAPNDPNRPGFGSTDFSWICFLLFHASFSIVCHAISIWLTIALAIFRYIYICKPTSGVYYCSQERARFVVLIVAILSIVICVPNYAVNTYDVSRTPKNVTSVLGSEDNVTTYFYPRPRNDNTIEKIVLQVNNWLQAILIKLLPCFMLTTLTLLLVHAMHKAYRKRLKLKSQGRKAESDKNGEHNRITRMLLAVVILFTLTELPQGILTLMNIFVQCFTEAVYDKLGDLLDIMALTNNSVNFILYCTMSTQFRTTFATIFCPQRPAPTARWLKLRIVKSQQVDAEFLEDTDRAKGST…	FMRFamide receptor
BGLB003586	MSLFNASNESDDSNDWLEKVLQDDMVRRHFDPVTETLLVLCFSLLITFGCLGNGLVMFVVIRNSSMRTPRNIFIINLAISDFTLCMFTQPLNMYLLLYKHWSLGQFMCKFVTMAQGTNLFVSTISITAIALDRFQVIVYPTKDSMKKLGAAVALISIWLISFLIASPALLFSVVERRQVLQEVPNVFFYYCLEDVSMEIEKRAYSVAQMVVQYVLPFIILSVAHLRICNKLRYRMVTQNVSTTATTSFQKKKIERRSRRKRKTNLLLAGIALVFALSWLPLNIFNLLIDFRGEYFTGRVDIKLAYAICHMLVLCSGCLNPVLYGWLNDNFRTEFIKILCCPCLAILKTRLLRLCCCSNQHAGVPAITLTKVSNGQSLALDEGIGNGKRDSLIVQFQTHVP	neuropeptide F receptor-like
BGLB013877	MQNLAINISFIFSDDADVFNITANLTSEIDTDEGQFFYQATSTAIDLVTGNWSQEEPLYKLKNPAIGVLLAIFSLIVVVGNLMVIVAVYREVYLRMVTNYFIVSLAIADVMVGGVVMPFSISNELTTSVWLYGQAWCDMWRSLDVLASTASILNLCVISLDRYWAITDPIAYPSKMSNSKVCILIALVWFCSAGISFPAIAWWRAVTPSDLPKHRCLFTEDSAYLIISSVVSFYVPCIIMMFVYCKIYRAALTQIEGIKSGCKVTADCPRGDNGEVMTLRIHRGGYHLRTELSGFERGVSDSDTDSPLGSRHHMYHHNAHPNHLRSTTFITKKIRHFAISKKLTKLAKEQKAAKTLGIVVGVFIICWVPFFCANVLYGICHSNCVYRPELLFPVFTWLG…	Serotonergic GPCR
BGLB032600	MADGSTELGEEMTSHYGFNRFESATVGSLYMLFCVVGVTTNLLTALTFYKDTKLLKTSKPWIHVCLALSNVLVVAPSPFPASSSFSGRWLYGSSLCQFYAFEGMFVGIAAIGAVIALCIERYMVASKPNMKENPGWFYTWSILLVVGNAFFWAVMPLLGWSRYTIEHSGTSCAIDWKNPDESYISYMVSLEIFSFLLPVSLAVYCLRPTAGQPPEPSTSGDSTSETSKMSDQTMAPFNENQLKSICYIFLGLVIVGWGPFAFLCTSTMFGGAQGLSMLAASLPPLACKCMVSAYPLVYAVASPRFRHSFTSVIGIFDQKQD	visual pigment-like receptor peropsin
BGLB004467	MDSNGLADARLITPASDGVNTTVYPTNTTPTYPTGSTNDFEWYVSIIVPTIFGLICVLGLFGNSLVILVVLCDKHMRNTTNILILSLAVADLLFILFCVPFTAAGYALPVWPFGDIGCKVAQYAMYVCAYASVYTLVLMSLDRYLAVVHAIRSMTLRSERNTWIAILIMWIIILCGNTPILLQYGEHHYDHDGQNRSACINVADLAEGNHNKAFFGTFLFFGYVIPLGITVVMYGLMLKRLLYGVVPGGGNQSAESIRAKKRVTRMVVIVVVIFAICWLPVQVILFYRYILEYVMSEIFVGIMMAANCLAYMNSCVNPILYAFLSENFRRSFRKFLCCTESSRRMEYERTNIRFTVTEKETTSTKQTCVNNSKTYTPV	Allatostatin-A receptor
BGLB001538	MTLLLWFTICFMATLLPSISCLHLTGIWQSKEFFLFLTKFGFQKTDPKELENTQGYIYGNITEANSKNSSKALQLVVVDSEYFLDFYGNSSITTSNACSAMFHKIDHIAFDYVCKADGAEDFLRKVPCSINQLCFDEDNPANVVPGYQFTYKIRDVQRPRFWYLSFVSCYRDIQGKKKCEWQSSHDSDLTLKYDIWLVNGNPSVKGLNPFEHQFSFELHDVFEIYLIAFLICSIIFLLWLYAFSKQRHLITWLFTSCICGELLSILLNLIHISVFAHNGVGAEWLGKIGTLLDLATQCLFMLLLILLAKGLGITTDQFKWKSVIFTMWAAYTLLNVFLYIWNLVEIDNILSNTDEWQTWPGYATLAFRIVVMFWFLYELRQTFGLTARDDMTFVMHFGA…	orphan peptide GPCR
Smp_140620	MSLMTANLSNQIPTVLIMLSIICFIGIFGNILVIIVYSLKQDRLTGTLFILVLAISDLLACVTLIPGTMIIEYIEWNIDSTFLCKFYYFINNTFIPFSSLLISCIAFDRYFCLCHPFKNILTRDRAKHVIFILILICSILGLSSTFTVRVEQIQLDDININNHRHSNITRDYNLTMKLDYSMNSYYKNEKFECTEILKLNHTMIETVLYQIVQKSQTFSYILCILCVVTLYILIYRSVSKVFKKRLELKGIKKQTKNLSEINKTNNNNNGHHNKKKKINKLTLRNPFHIQSKKIQKSPIKFKLSNQENLLSHTEELDQHGYNNNNNNNSNTISSISKYNETTKPLLYVSFNTTEIKNNNEEINEKLNSPPQQQDQQQTITSNPIVTKNFYNLINKSNTE…	SK receptor
Smp_131980	MNITSHSMNSTEFIKSSSSSTSLITVTNNLQNTITVHNVFNITSCIIIIFMFIIIVLFSIIGNILVMWIILNNRRMRTVTNCFLFNLSAADLLTIFQIIPNVYYVLKNDWIFGIAYCKFSQFFTSFNIAISVFTFIAISSDRYTAIMFPLRPRSKLKTVICAIAAIWLISFAIGLPGLIVATVFPKNFSNLQNVVNTTDLLVVVNQISVDSPDQYVSNDCILNWSSEWSEAYDYTLFVLMYVLPLIILATTYIPISIHLWFHRGLGEVTRAQAQNVQSKRRAVKMLCAVMLIFAICWLPYQLFFILLQLSPTIKSSHSLPIVFICCYWLAMSNSMYNPIIYILMNKKFRKGFYTAFSCFPYCREYIKKDKKIKTNATSVHTLQV	orexin receptor type 2-like
Smp_126730	MWYIPTKHEHWFKLLFYYLFISCNGLLIIVNSLDISYWIIEDTKMTISQLDNSSIKSTLSMNKSNTSECISENDSVLITGIIFILSLIVAIATAGGNFLVILAVILVKKLQTPSNILIGSLAFSDFFVALLVLPFTIIDAYQGYWPFNEGLCDMYISFDVLLCTASILNLCAISIDRYLVITKPLTYASRRTPQRMAAMIATAWIGSALISIPPNFGWKDPFQKCACEYSKNVGYQVYATFFAFYLPLIVMIILYGRIFKLAREMSRSGQSKMTAGISRKSTEVPETVSNNSHSEPILDKSIQELQITSTNITEYVQSDDEHIVTKAINNGVKKDEDTNDICKAREYDKRLNSYSSRKLLTDSMNVTSELSREAHGRRSRGNSDTKVIKTLGVIMGCFC…	serotonergic GPCR
Smp_173010	MNQSMTTRSLVTTTNIMSIINTKCKPIESLELFGRVYGDMHGYITLFLCPICILSNICIVIVLNQRDMISPTNFLLTSLAISDGLLMIFYIPFTSYFLIGRHTRNSTYNWAVYLLFHISLQNFLHLTSSYIVVVIAVFRVLYVKFIVQCQILCSMKRAKLAITIVLVISSILSIPCIMNHHIVQNNNQDKVISYMVTYVDNEVMLNYLYWNTAIFLKLLPLLCLCVLSFLIIFTIRRQNSRMRKMKTKSIICVDPIVETSNPQNPTSSNSVIIDNNELDHNNKHQFINHNTKVNVKFQSVHMSNTLPYTTSSIYKNDTLLKKRTTFENEREKAENRMTKFLLAIVIIFMITLLPQAILLFLSGLVGDCFTDTVYNALGDFMDLLTIVNNGINFILYCSM…	FMRFamide receptor
Smp_007070	MKSALLEAQIVEKTNSHHYNHTLPGYDDFCSNVPQLTSSGYLEAMIQYVKYCVGGNHNEEMLQILTIELTELNFHNLLKLNELIILICIYTTMILFGSCGSLLVVYTVIRKTKMRTPRNLFIVNLAISDLILCLFTQPFNLLRILYWHYDWKLGQIMCKSVAMGQAANIFVSTISIIAIALDRLQVIVYPTKNTVKNTGASVIIIGSWLFSLIMASPMFIFTSVSVDTIRPNGHICSASTIQSEWLRQSKYIYGIITIVFQYCLPLTMVSYAYIRICLRIRQRQFNVIRKPTPTVIASELISGNQLDFVEIEPDCNCMDDKLKPDSRLTLTLPSNNIPDSSTGSCKNRGFPPARCYKLAVSPTSTSSCENNFKQKIENSRFKLIQRRQTRTNTLLASIT…	neuropeptide F receptor-like
Smp_180030	MSEIKNFTRSLLLYNRTFSMIKNNIHDSDIIMLNHWIKYTQPDPIYNYLVAIFVALIGIFGTITNLLVIFVFLTPKSSISLQCALIINLAISDFGFSAVIGFPLKTIAAFNQYWPWGSVACQLYGFISATFGFLSLTTIAAISFDRYLVIVKDHKTTNFRVICTVIGFLWIWSIIWTIPPFFGFGRYVLEGYQTSCTFDYISNDMPSLLFSGGMYIFGFMFPVLLCIYCYVNLLKIVRNNERVVLISLSNDGASKQRESVRNRKRLDIEATKSVILSLLFYLMSWTPYAMVCLISILGQSYFLTPTIAEMPHIFAKMAAIYNPILYAFTNRKFKNALGIRKTSSVIMQQQRLLSKGQLKPLSS	visual pigment-like receptor peropsin
Smp_203500	MKLYSCWLIWLFIGFVAGDNHTSQDQMNVSIVVTEPHIHSSATNSIASSSSCLKRFRSDELNVFSVFARIVTPVVFGLILIIGFVGNLFVMIVVLANAQMRNTTNILIFSLAVADMAFIVICVPSAAIVYVAGKWPLGLSLCRIYYYSSYVSVYCSVYTLVLMSLDRFVAVVYPIQCMHIRTQKNTTIAVLITWTVVLVTNIPLFIGAILVKGPPEGGESSCVTEYCTYSWLVNFDAHTNIARDNRQGGQMFFLLFFLFGYLFPFVVICLLYICLILRLRYGPSSKMARSAEAQRSKRRVTRLVVTVVIVFGISWLPIHAIFLIQYYAKDPETDLFRIIQILGNCLAYGNSSINPILYAFLSEKFRAGFLKLICSRKSNPTAGRLQEKCFDNETAA	Allatostatin-A receptor
Smp_049330	MGILRISILTILLITNGVNTLHLKGKWDPSNRYLFLTKFGFQRTQIDELEATRGYIYGTVNLENGVSNTQNVTDIATLVLVDGEFIMDLYGNATKSIWTQNVTGMTYQESQWLMETERCNKMFDKINSLAWHKTCSPTGEMDLLRSVPCSSSGLCAEEDDPESVVPNSQFTFVVQDLRQPRYWYLSLVACKRNLTTCKWETTAIPRYSNSSLSSSSTYSLLTVIYDIWLVNGEPKLQSFNQFEHHFSFETHGIAHMFFIFLSLYIILNITAHIKLVNNCSLHVYLYLTHLWLASLGTLLAAVHWGVFSFDGRGLGLISELGTVITQWADSVFLAVLLCTCQMGFSPQCPSIAFQSCDASKALCPLTSKVFSSLPTGFFHLGKFSHKLYSYDPIRENIYA…	orphan peptide GPCR
